# Supplementary material for: Clinical and histological sequelae of surgical complications in horizontal guided bone regeneration: a systematic review and proposal for management
Source: Int J Implant Dent. 2020 Nov 26;6:76. doi: 10.1186/s40729-020-00274-y (PMC7688776; doi:10.1186/s40729-020-00274-y)
Supplement: Supplementary file 3 — Additional file 3. Subgroup analysis of post-surgical complications. [file 40729_2020_274_MOESM3_ESM.xlsx]

## Sheet: Subgroup analysis
							1. Incidence proportion of minor wound dehiscences at augmented site (site-level)
							2. Incidence proportion of minor infections at augmented site (site-level)
							3. Incidence proportion of total minor complications at augmented site (patient-level)
							4. Incidence proportion of total major complications at augmented site (patient-level)
